# Supplementary material for: Validation of a Questionnaire to Assess Smoking Habits, Attitudes, Knowledge, and Needs among University Students: A Pilot Study among Obstetrics Students
Source: Int J Environ Res Public Health. 2021 Nov 12;18(22):11873. doi: 10.3390/ijerph182211873 (PMC8621372; doi:10.3390/ijerph182211873)
Supplement: Supplementary file 1 [file ijerph-18-11873-s001.zip]

Archive with 1 entries (1 files):
- ijerph-1434354-supplementary.pdf
